# Supplementary material for: α-Trifluoromethyl Chalcones as Potent Anticancer Agents for Androgen Receptor-Independent Prostate Cancer
Source: Molecules. 2021 May 10;26(9):2812. doi: 10.3390/molecules26092812 (PMC8126091; doi:10.3390/molecules26092812)
Supplement: Supplementary file 1 [file molecules-26-02812-s001.zip]

Archive with 1 entries (1 files):
- molecules-1208175-supplementary.pdf
